# Supplementary material for: Bridging Genetic Insights with Neuroimaging in Autism Spectrum Disorder—A Systematic Review
Source: Int J Mol Sci. 2024 Apr 30;25(9):4938. doi: 10.3390/ijms25094938 (PMC11084239; doi:10.3390/ijms25094938)
Supplement: Supplementary file 1 [file ijms-25-04938-s001.zip › Table S1.xlsx]

## Sheet: 13 papers
Table S1. List of the complete results of the systematic review
Year	Authors	Title	Type of Study	Country	ASD Diagnostic tool	ASD Sample size(s) / Controls Sample size(s)	Age: Mean (SD) / range (years)	Brain analysis method	Brain area analysed	Gene/genomic region	Genetic identification strategy	Main results
2022	Haghighatfard et al.	FOXP2 down expression is associated with executive dysfunctions and electrophysiological abnormalities of brain in ASD spectrum disorder; a neuroimaging genetic study.	Case-control	Iran	DSM-5; ADOS 2	n=450 / n=490	8.2 ± 1.3 years	EEG	Frontal and occipital lobe	FOXP2 gene	Gene expression	Significant correlation between decreased expression of FOXP2 and low alpha and gamma bands in the frontal lobe, and between decreased expression of FOXP2 and high theta bands in the occipital lobe, in children with ASD.
2022	Berto et al.	Association between resting-state functional brain connectivity and gene expression is altered in ASD spectrum disorder.	Case-control	USA	ABIDE, ASD Brain Imaging Data Exchange datasets (ADOS; ADIR)	n=916 / n=1067	5-64 years	fMRI	No specific information (ABIDE, ASD Brain Imaging Data Exchange datasets)	Transcriptome	Differential gene expression: To identify differentially correlated genes, the authors determined the spatial similarity between fMRI and gene expression changes in the human brain of subjects with ASD compared to controls across 11 matched cortical regions.	Identified a subset of genes that showed a differential developmental trajectory in individuals with ASD compared with controls. These genes are enriched in voltage-gated ion channels and inhibitory neurons, pointing to excitation-inhibition imbalance in ASD. Authors further assessed differences at the regional level showing that the primary visual cortex is the most affected region in ASD. Among…
2021	Chien et al.	Altered cingulate structures and the associations with social awareness deficits and CNTNAP2 gene in ASD spectrum disorder.	Case-control	Taiwan	Chinese version of the ADI-R	n=118 / n=112	13.1 years	MRI	Cortex	CNTNAP2 polymorphisms	Five polymorphisms of the CNTNAP2 gene, located in the intron 2 (rs7794745), intron 13 (rs759178, rs2710102, rs2538991) and intron 15 (rs2710126), were selected for genotyping based on previous imaging genetic studies.	ASD individuals showed thinner cortical thickness in bilateral cingulate subregions than controls. The polymorphism rs2538991 was significantly associated with the WM volume of the right caudal anterior cingulate gyrus
2021	Li et al.	Common and Distinct Disruptions of Cortical Surface Morphology Between ASD Spectrum Disorder Children With and Without SHANK3 Deficiency.	Case-control	China	ADOS 2; ADI-R	n=36 / n=25	SHANK3 group: 4.9 ± 3.2; ASD group: 4.0 ± 1.9 years	MRI	Cortex	SHANK3 gene	ASD children with and without SHANK3 deficiency (deletion and/or mutation but without any other pathogenic or likely pathogenic variations).	Identified more changes in the superior temporal gyrus (STG) and orbitofrontal cortex were exhibited in ASD children with SHANK3 defects. ASD children with SHANK3 defects showed more alterations of nodal degrees in the anterior and posterior cingulate cortices and right insular cortex.
2020	Cucchiara et al.	Electrophysiological features of sleep in children with Kir4.1 channel mutations and ASD-Epilepsy phenotype: a preliminary study.	Case-control	Italy	clinical cohort	n=14 / no controls	3-13 years	EEG	Fronto-central bipolar EEG derivations (F3-C3, F4-C4, and Fz-Cz)	KCNJ10 gene	Kir4.1 GoF mutations (astrocytic potassium channel Kir4.1 (KCNJ10 gene))	Period-amplitude slow wave features are modified in subjects carrying Kir4.1 GoF mutations
2019	Uzefovsky et al.	The oxytocin receptor gene predicts brain activity during an emotion recognition task in ASD.	Case-control	Israel/USA/UK	ASD Diagnostic Observational Schedule—Generic (ADOS-G; ) and the ASD Diagnostic Interview—Revised (ADI-R)	n=38 / n=33	14.38 (1.69) years / 12.01–18.53 years	fMRI	Whole brain analysis	OXTR genotype	Genotyping for seven oxytocin receptor (OXTR) polymorphisms . This gene has been previously linked with social cognition and behaviour in the typical population, as well as with ASD	Genotype of rs2254298 was associated with significant hyperactivation in an area corresponding to the right supramarginal gyrus (rSMG) and the right inferior parietal lobule (rIPL); Genotype of rs53576 was also associated with significant hyperactivation in an area corresponding to the rSMG and rIPL.
2019	Sjaarda et al.	Homozygosity for the 10-repeat dopamine transporter (DAT1) allele is associated with reduced EEG response in males with ASD.	Family study	Canada	ADI-R; Individuals diagnosed with ASD and their first-degree relatives were recruited for this study via on-line registry at http://www.ASDresearch.com	n=50 and first-degree relatives n=117		EEG	Mean amplitude and latency of the P1 and N170 components of the ERP	COMT, OXTR, SLC6A4 and SLC6A3 genes.	Genotping COMT, OXTR, SLC6A4 and SLC6A3 genes. Genotyping for OXTR (rs2254298, rs3576, rs7632287, rs1042778), for COMT (rs4680), for SLC6A3 and SLC6A4: VNTR polymorphism in the 3′ UTR and the 5-HTTLPR polymorphism	5-HTTLPR polymorphism located upstream of SLC6A4 was associated with increased latency of the P1 component of the EEG response, and SLC6A3 genotype correlated with reduced amplitude of the N170 component in male participants with ASD.
2017	Yeung et al.	Identification of mutations in the PI3K-AKT-mTOR signalling pathway in patients with macrocephaly and developmental delay and/or ASD.	Cases only	China	DSM-IV; ADOS	n=10 / no controls	24-108 months	MRI	Megalencephaly, polymicrogyria and periventricular white matter signal abnormalities. Ventriculomegaly	PIK3CA, PTEN, MTOR and PPP2R5D genes	In a dataset of whole exome sequencing, the authors prioritised genes involved in the PI3K-AKT-mTOR signalling pathway (PTEN, AKT1, AKT3, PIK3CA, MTOR, PIK3R2, CCND2, PPP2R5D and PPP2R1A). because of their known pathogenicity in patients with macrocephaly and DD/ ASD. Genes related to epigenetic regulation (CHD8, DNMT3A, EED, EZH2, HIST1H1E and NSD1) were also prioritised.	Three children with macrocephaly and ASD have variants in 3 genes from the PI3K-AKT-mTOR pathway: one child with a variant in the gene PPP2R5D and another with a variant in the gene PIK3CA have megalencephaly. A child with a variant in the PTEN gene only have macrocephaly.
2017	Velasquez et al.	The influence of 5-HTTLPR transporter genotype on amygdala-subgenual anterior cingulate cortex connectivity in ASD spectrum disorder.	Case-control	USA	ADOS; ADI-R	n=43 / n=65	8–19 years	fMRI	Amygdala	SLC6A4 gene	The study evalutaed two groups of ASD cases, a low and high expressing 5-HTTLPR genotype, and two groups of TDC, a low and high expressing 5-HTTLPR genotype.	Individuals with ASD and low expressing 5-HTTLPR genotypes showed significantly greater connectivity than individuals with ASD and higher expressing genotypes as well as typically developing (TD) individuals with both low and higher expressing genotypes, in the comparison of happy vs. baseline faces and happy vs. neutral faces. Moreover, individuals with ASD and higher expressing genotypes exhibi…
2016	Bonnet-Brilhault et al.	GABA/Glutamate synaptic pathways targeted by integrative genomic and electrophysiological explorations distinguish ASD from intellectual disability.	Cases only	France	ADI-R	n=2 / no controls		EEG	Whole brain analysis	NLGN4X gene varians with addiional variants (double-hit) in GLRB or ANK3 genes	Whole-exome sequencing analysis of two families with known deleterious NLGN4X gene variants (either truncating or overexpressing) present in individuals with ASD	Atypical electrophysiological pattern targeting glutamate/GABA neurotransmission
2014	Wiggins et al.	Serotonin transporter genotype impacts amygdala habituation in youth with ASD spectrum disorders.	Case-control	USA	ADOS; ADI-R	n=44 / n=65	8–19 years	fMRI	Amygdala	SLC6A4 gene	The study evalutaed two groups of ASD cases, a low and high expressing 5-HTTLPR genotype, and two groups of typically developing controls (TDC), a low and high expressing 5-HTTLPR genotype.	The relationship between 5-HTTLPR genotype and amygdala habituation to sad faces differs in the ASD group vs controls was confirmed.
2013	Wiggins et al.	The impact of serotonin transporter genotype on default network connectivity in children and adolescents with ASD spectrum disorders.	Case-control	USA	ADOS; ADI-R	n=54 / n=66	13 years / 8-19 years	fMRI	Posterior–anterior default network connectivity	5-HTTLPR genotypes expression	Two groups of ASD cases were constituted, a low and a medium/high expressing 5-HTTLPR genotype	Stronger connectivity in low versus high expressing genotypes in ASD
2007	Wassink et al.	Cerebral cortical gray matter overgrowth and functional variation of the serotonin transporter gene in ASD.	Longitudinal brain magnetic resonance imaging study	USA	DSM-IV; ADOS; ADI-R	n=44 males / no controls	2-4 years	MRI	Cerebral cortical and cerebellar gray and white matter volumes.	SLC6A4 genotype	Evaluate whether the SLC6A4 genotype influences cerebral cortical structure volumes in ASD	SLC6A4 genotype influences cerebral cortical gray matter volumes in ASD
	EEG: Electroencephalography; fMRI: Functional Magnetic Resonance Imaging; MRI: Magnetic Resonance Imaging
	DSM: The Diagnostic and Statistical Manual of Mental Disorders
	ADOS: Autism Diagnostic Observation Schedule
	ADI-R: Autism Diagnostic Interview-Revised
